# Supplementary material for: Telenomus nizwaensis (Hymenoptera: Scelionidae), an important egg parasitoid of the pomegranate butterfly Deudorix livia Klug (Lepidoptera: Lycaenidae) in Oman
Source: PLoS One. 2021 May 5;16(5):e0250464. doi: 10.1371/journal.pone.0250464 (PMC8099134; doi:10.1371/journal.pone.0250464)
Supplement: S1 Table — Species group/complex placement mainly follows Johnson (1984) and Taekul et al. (2013). (XLSX) [file pone.0250464.s003.xlsx]

## Sheet: Taxon Information
S1 Table. Taxa, GenBank accession numbers, species group placement, collection location, and references associated with the sequence data used in the phylogenetic analyses. Species group/complex placement mainly follows Johnson (1984) and Taekul et al. (2013).
Taxon	Label on Phylogeny	Barcode/Lab ID	GenBank Accession Numbers		Group/Complex	Location	Reference
			28S	COI
Telenomus goniopis	Telenomus goniopis a	OSUC 248188	JX683233.1	KC778477.1	tabanivorus	Ohio	Taekul et al. 2013
Telenomus sechellensis		OSUC 266783	JX683240.1	KC778461.1	podisi	Kenya	Taekul et al. 2013
Telenomus nysivorus		OSUC 266771	JX683236.1	KC778447.1	floridanus	Ohio	Taekul et al. 2013
Telenomus grenadensis		OSUC 248194	JX683235.1	KC778462.1	podisi	Venezuela	Taekul et al. 2013
Telenomus dolichocerus	Telenomus dolichocerus a	OSUC 248192	JX683231.1	KC778465.1	phymatae	Ohio	Taekul et al. 2013
Telenomus consimilis		OSUC 248195	JX683230.1	KC778448.1	floridanus	Venezuela	Taekul et al. 2013
Trissolcus thyantae		OSUC 266773	JX683215.1	KC778487.1	-	Ohio	Taekul et al. 2013
Telenomus dalmanni	Telenomus dalmanni a	OSUC 173871	-	KC778450.1	dalmanni	Sweden	Taekul et al. 2013
Telenomus dalmanni	Telenomus dalmanni b	OSUC 173872	-	KC778451.1	dalmanni	Sweden	Taekul et al. 2013
Telenomus dalmanni	Telenomus dalmanni c	OSUC 173873	-	KC778452.1	dalmanni	Sweden	Taekul et al. 2013
Telenomus sp.		M432	DQ888493.1	DQ888420.1	-	-	Murphy et al. 2007
Telenomus podisi	Telenomus podisi a	M305	DQ888492.1	-	podisi	-	Murphy et al. 2007
Telenomus crassiclava		M304	DQ888491.1	DQ888419.1	crassiclava	-	Murphy et al. 2007
Telenomus busseolae		M133	DQ888490.1	DQ888418.1	californicus	-	Murphy et al. 2007
Telenomus sp. CT-2012v		OSUC 248198	JX683264.1	KC778476.1	tabanivorus	Venezuela	Taekul et al. 2013
Telenomus sp. CT-2012u	Telenomus sp. CT-2012u a	OSUC 173840	JX683262.1	KC778459.1	longicornis	Canada	Taekul et al. 2013
Telenomus sp. CT-2012u	Telenomus sp. CT-2012u b	OSUC 173839	JX683261.1	KC778458.1	longicornis	Canada	Taekul et al. 2013
Telenomus sp. CT-2012t		OSUC 173833	JX683260.1	KC778455.1	longicornis	Canada	Taekul et al. 2013
Telenomus sp. CT-2012s		OSUC 248193	JX683258.1	KC778457.1	longicornis	Venezuela	Taekul et al. 2013
Telenomus sp. CT-2012q		OSUC 248197	JX683257.1	KC778480.1	laricis	Venezuela	Taekul et al. 2013
Telenomus sp. CT-2012p		OSUC 266781	JX683256.1	KC778479.1	laricis	Arizona	Taekul et al. 2013
Telenomus sp. CT-2012o		OSUC 265220	JX683255.1	KC778456.1	laricis	Panama	Taekul et al. 2013
Telenomus sp. CT-2012m		OSUC 173852	JX683254.1	KC778453.1	floridanus	California	Taekul et al. 2013
Telenomus sp. CT-2012n		OSUC 266774	JX683253.1	KC778449.1	floridanus	Kenya	Taekul et al. 2013
Telenomus sp. CT-2012l		OSUC 266768	JX683252.1	KC778445.1	floridanus	Ohio	Taekul et al. 2013
Telenomus sp. CT-2012k		OSUC 188473	JX683251.1	KC778470.1	crassiclava	Ecuador	Taekul et al. 2013
Telenomus sp. CT-2012h		OSUC 173851	JX683250.1	KC778474.1	crassiclava	Ohio	Taekul et al. 2013
Telenomus sp. CT-2012f		OSUC 248221	JX683249.1	KC778475.1	crassiclava	Mexico	Taekul et al. 2013
Telenomus sp. CT-2012i		OSUC 266769	JX683248.1	KC778472.1	crassiclava	Ohio	Taekul et al. 2013
Telenomus sp. CT-2012g		OSUC 266780	JX683247.1	KC778473.1	crassiclava	Arizona	Taekul et al. 2013
Telenomus sp. CT-2012j		OSUC 176057	JX683246.1	KC778471.1	crassiclava	Ohio	Taekul et al. 2013
Telenomus sp. CT-2012e		OSUC 173868	JX683245.1	KC778469.1	californicus	Thailand	Taekul et al. 2013
Telenomus sp. CT-2012c		OSUC 173867	JX683244.1	KC778446.1	floridanus	Thailand	Taekul et al. 2013
Telenomus sp. CT-2012a		OSUC 248204	JX683243.1	KC778468.1	californicus	Colombia	Taekul et al. 2013
Telenomus sp. CT-2012d		OSUC 248191	JX683242.1	KC778467.1	californicus	Ohio	Taekul et al. 2013
Telenomus sp. CT-2012b		OSUC 266784	JX683241.1	KC778466.1	californicus	Kenya	Taekul et al. 2013
Telenomus podisi	Telenomus podisi b	OSUC 173850	JX683239.1	KC778460.1	podisi	Ohio	Taekul et al. 2013
Telenomus goniopis	Telenomus goniopis b	OSUC 248189	JX683234.1	KC778478.1	tabanivorus	Ohio	Taekul et al. 2013
Telenomus dolichocerus	Telenomus dolichocerus b	OSUC 176036	JX683232.1	-	phymatae	Ohio	Taekul et al. 2013
Telenomus sp. CT-2012w		OSUC 270802	JX683211.1	KC778482.1	californicus	Thailand	Taekul et al. 2013
Telenomus sp. D1489		UCRC_ENT49081	JN623861.1	-	-	Argentina	Munro et al. 2011
Telenomus dignus		-	-	KR270640.1	californicus	China	unpublished
Telenomus remus	Telenomus remus TEAUF	TEAUF	-	MW452546.1	californicus	Egypt	unpublished
Telenomus remus	Telenomus remus Panyu_F	Panyu_F	-	MN123243.1	californicus	China	Liao et al. 2019
Telenomus remus	Telenomus remus AP	AP-NHM-DNA1478	-	MK533758.1	californicus	Kenya	Kenis et al. 2019
Telenomus droozi	Telenomus droozi a	BIOUG24359-A08	-	MG378552.1	californicus	Canada	unpublished
Telenomus droozi	Telenomus droozi b	BARS_2016_24_159	-	MG382171.1	californicus	Canada	unpublished
Telenomus chrysopae		130108-17	-	AB847148.1	californicus	Japan	Matsuo et al. 2014
Telenomus turesis	Telnomus turesis a	140214Q	-	AB971833.1	turesis	Japan	Mita et al. 2015
Telenomus rowani	Telenomus rowani 160-f15	160-f15	-	KM485693.1	californicus	Ecuador	unpublished
Telenomus turesis	Telenomus turesis b	BIOUG02434-A11	-	KY840564.1	turesis	Pakistan	unpublished
Telenomus moricolus		130108-32	-	LC363967.1	californicus	Japan	Matsuo et al. 2018
Telenomus tridentatus		FSCA 00091170	-	MT846082.1	californicus	Mexico	Ramirez-Ahuja et al. 2020
Telenomus laeviceps		-	-	KY308192.1	californicus	Switzerland	unpublished
Telenomus lobatus		FSCA 00091169	-	MT846081.1	californicus	Mexico	Ramirez-Ahuja et al. 2020
Telenomus coloradensis		BIOUG26724-F04	-	MG506911.1	californicus	Canada	unpublished
Gryon cultratum		OSUC 176020	JX683198.1	KC778428.1	-	Paraguay	Taekul et al. 2013
Telenomus nizwaensis	Telenomus nizwaensis sp. n.	NHMUK013377700_A14	MT636558.1	MT635051.1	californicus	Oman	This study
Telenomus nizwaensis	Telenomus nizwaensis sp. n.	NHMUK013377701_A15	MT636559.1	MT635052.1	californicus	Oman	This study
Telenomus nizwaensis	Telenomus nizwaensis sp. n.	NHMUK013377702_A16	MT636560.1	MT635053.1	californicus	Oman	This study

## Sheet: References
Taekul C, Valerio AA, Austin AD, Klompen H, Johnson NF. Molecular phylogeny of telenomine egg parasitoids (Hymenoptera: Platygastridae sl.: Telenominae): evolution of host shifts and implications for classification. Systematic Entomology. 2014; 39(1):24–35.
Murphy NP, Carey D, Castro LR, Dowton M, Austin AD. Phylogeny of the platygastroid wasps (Hymenoptera) based on sequences from the 18S rRNA, 28s rRNA and cytochrome oxidase I genes: implications for the evolution of the ovipositor system and host relationships. Biological Journal of the Linnean Society. 2007; 91:653–669.
Munro JB, Heraty JM, Burks RA, Hawks D, Mottern J, Cruaud A, et al. A molecular phylogeny of the Chalcidoidea (Hymenoptera). PLoS ONE. 2011; 6(11):e27023.
Liao Y-L, Yang B, Xu M-F, Lin W, Wang D-S, Chen K-W, Chen H-Y. First report of Telenomus remus parasitizing Spodoptera frugiperda and its field parasitism in southern China. In: Talamas E (Eds) Advances in the Systematics of Platygastroidea II. Journal of Hymenoptera Research. 2019; 73: 95–102. https://doi.org/10.3897/jhr.73.39136
Kenis M, Du Plessis H, Van den Berg J, Ba MN, Goergen G, Kwadjo KE, et al. Telenomus remus, a candidate parasitoid for the biological control of Spodoptera frugiperda in Africa, is already present on the continent. Insects. 2019; 10(4):92. https://doi.org/10.3390/insects10040092
Matsuo K, Hirose Y, Yokoyama T, Nakajima Y, Hsu Y-F, Banno Y. Discovery of a new species of Telenomus (Hymenoptera: Scelionidae) parasitic on eggs of Bombyx mandarina and Bombyx mori (Lepidoptera: Bombycidae) in Japan and Taiwan. Journal of Insect Science. 2018; 18(4):1–7.
Matsuo K, Hirose Y, Johnson NF. A taxonomic issue of two species of Trissolcus (Hymenoptera: Platygastridae) parasitic on eggs of the brown-winged green bug, Plautia stali (Hemiptera: Pentatomidae): resurrection of T. plautiae, a cryptic species of T. japonicus revealed by morphology, reproductive isolation and molecular evidence. Applied Entomology and Zoology. 2014; 49:385–394.
Mita T, Nishimoto H, Shimizu N, Mizutani N. Occurrence of Trissolcus basalis (Hymenoptera, Platygastridae), an egg parasitoid of Nezara viridula (Hemiptera, Pentatomidae), in Japan. Applied Entomology and Zoology. 2015; 50:27–31.
Ramírez-Ahuja MdL, Garza-González E, Talamas EJ, Gómez-Govea MA, Rodríguez-Pérez MA, Zambrano-Robledo P, Rebollar-Tellez E, Rodríguez-Sanchez IP. Parasitoids of Chrysopidae Eggs in Sinaloa Mexico. Insects. 2020; 11(12):849. https://doi.org/10.3390/insects11120849
Johnson, NF, Bin F. Species of Telenomus (Hym., Scelionidae), parasitoids of stalked eggs of Neuroptera (Chrysopidae & Berothidae). Redia. 1982; 65:189–206.
Mineo G. On the palaearctic species of Telenomus Haliday of the brachialis and turesis groups (Hym. Platygastroidea: Scelionidae Telenominae). Frustula Entomologica. 2010; 33:51–69.
